# Supplementary material for: Association between Water Fluoride Levels and Low Birth Weight: National Health and Nutrition Examination Survey (NHANES) 2013–2016
Source: Int J Environ Res Public Health. 2022 Jul 23;19(15):8956. doi: 10.3390/ijerph19158956 (PMC9332356; doi:10.3390/ijerph19158956)
Supplement: Supplementary file 1 [file ijerph-19-08956-s001.zip]

Archive with 1 entries (1 files):
- ijerph-1789884-supplementary.pdf
